# Supplementary material for: Physically sound, self-learning digital twins for sloshing fluids
Source: PLoS One. 2020 Jun 16;15(6):e0234569. doi: 10.1371/journal.pone.0234569 (PMC7297333; doi:10.1371/journal.pone.0234569)
Supplement: S1 Video — (TXT) [file pone.0234569.s001.txt]

S1 Video. Digital twin recordings. There is available a summarizing video of the full recorded performance of the twin. It is the source of the frames employed in the Results section. It can be found at https://youtu.be/d1JyhPNkLkU.
